# Supplementary material for: Healthcare service user-reported quality of care in Malawi: a national multifacility cross-sectional study
Source: BMJ Open. 2026 Jun 30;16(6):e115140. doi: 10.1136/bmjopen-2025-115140 (PMC13331198; doi:10.1136/bmjopen-2025-115140)
Supplement: online supplemental file 3 [file bmjopen-16-6-s003.txt]

**** TLM Tool 2 Patient Exit Survey Data Cleanin ****
**** last updated 39th May 2026 ***

* Please ensure reference to local directories are added before running (any imports or merging using local directories have been commented out)

*******************************************************************
// Load data here
// import excel "XXX - TLM_Patient_Exit_Survey_Data.xlsx", sheet("TLM Data Collection Tool 2_ ...") firstrow

//40 vars, 4181 obs

*******************
** Data Cleaning
*******************

// Participant ID numbers and date
rename RespondentID respondent_id

// Enumerator code
renam RACode enum_code

// Age, sex
replace AgeYears=. if AgeYears==640 // convert data entry error to missing
rename AgeYears age_years
rename AgeMonths age_months
replace age_years = 0 if age_months >=0 & age_years == . 
	tab age_years age_months, m                                                                                                Supplementary File 3 - TLM_Patient_Exit_Survey_Data_Cleaning
	replace age_years = 2 if age_months==25 // add years for participant with months >24 but not years

gen age_group = age_years / 10

encode Sexofpatient, gen(male_pat)

// Education level
gen pat_edu_str = "None/some primary" if Highesteducationlevelofrespo == "None" | Highesteducationlevelofrespo == "Some primary"
replace pat_edu_str = "Primary/some secondary"  if Highesteducationlevelofrespo == "Primary completed" | Highesteducationlevelofrespo == "Some secondary"
replace pat_edu_str = "Secondary/tertiary" if Highesteducationlevelofrespo == "Secondary completed" | Highesteducationlevelofrespo == "Tertiary"
encode pat_edu_str, gen(pat_edu)

// Illness severity
gen illness_sev_str = "Healthy" if Howcanyouratetheseverityof == "Healthy"
replace illness_sev_str = "Mild symptoms" if Howcanyouratetheseverityof == "Mild symptoms"
replace illness_sev_str = "Moderate symptoms" if Howcanyouratetheseverityof == "Moderate symptoms"
replace illness_sev_str = "Severe/Life-threatening symptoms" if Howcanyouratetheseverityof == "Severe symptoms" | Howcanyouratetheseverityof == "Life threatening condition"
encode illness_sev_str, gen(illness_severity)

// Facility, reason for attending, clinic 
encode FacilityType, gen(fac_type) 

// Reason for attendance (recategorising 'other' reponses)
replace Reasonforattendance = "for a test/test results" if Reasonforattendance == "for a test" | Reasonforattendance == "to receive test results"

replace Reasonforattendance = "to give birth" if Reasonforattendance == "other" & Ifotherpleasespecify == "For child delivery" | Ifotherpleasespecify == "Delivery" | Ifotherpleasespecify == "Child delivery" | Ifotherpleasespecify == "Facility  delivery" | Ifotherpleasespecify == "Facility delivery" | Ifotherpleasespecify == "For delivery" | Ifotherpleasespecify == "Has given birth" | Ifotherpleasespecify == "Facility"

replace Reasonforattendance = "unwell" if Reasonforattendance == "other" & Ifotherpleasespecify == "Discharge from the hospital since the patient is feeling better" | Ifotherpleasespecify == "Discharged from the hospital" | Ifotherpleasespecify == "The patient was admitted" | Ifotherpleasespecify == "Discharged from the hospital. He was admitted for 5 weeks" | Ifotherpleasespecify == "Discharge from the hospital. He was admitted from 2 weeks." | Ifotherpleasespecify == "The patient has been discharged." | Ifotherpleasespecify == "Unwell and for medicines"

replace Reasonforattendance = "for medicines" if Reasonforattendance == "other" & Ifotherpleasespecify == "PREP access" | Ifotherpleasespecify == "Immunisation" | Ifotherpleasespecify == "Underfive clinic-immunisation" | Ifotherpleasespecify == "For medicines" | Ifotherpleasespecify == "For Antipschotics drugs refill, CPZ and Halopelidol" | Ifotherpleasespecify == "ART REFILL"  | Ifotherpleasespecify == "For medicines and for tooth filling" | Ifotherpleasespecify == "For medicines and to receive test results" | Ifotherpleasespecify == "Tooth removal plus ART refill" 

replace Reasonforattendance = "accompanying some-one who is unwell" if Reasonforattendance == "other" & Ifotherpleasespecify == "Accompanying the wife who came for Antenatal care clinic" | Ifotherpleasespecify == "Accompanying someone for medications"

replace Reasonforattendance = "for outpatient care or screening" if Reasonforattendance == "other" & Ifotherpleasespecify == "Art refill plus cervical cancer screening" | Ifotherpleasespecify == "Cartheder check" | Ifotherpleasespecify == "Check  up" | Ifotherpleasespecify == "Check up" | Ifotherpleasespecify == "Checkup" | Ifotherpleasespecify == "For check" | Ifotherpleasespecify == "For check up" | Ifotherpleasespecify == "For check up and medicines" | Ifotherpleasespecify == "For medical check up" | Ifotherpleasespecify == "For rehabilitation services." | Ifotherpleasespecify == "Post operation check up" | Ifotherpleasespecify == "Suture removal" | Ifotherpleasespecify == "Suture removal after operation" | Ifotherpleasespecify == "Wound cleaning and check up" | Ifotherpleasespecify == "Wound dressing"|  Ifotherpleasespecify == "Check up and medicines" | Ifotherpleasespecify == "For Check up" | Ifotherpleasespecify == "For check up and for nutritional supplements" | Ifotherpleasespecify == "For check and for nutritional sup" | Ifotherpleasespecify == "For check up and medicines" | Ifotherpleasespecify == "Underfive Clinic" | Ifotherpleasespecify == "check up" 

replace Reasonforattendance = "for outpatient care or screening during/after pregnancy" if Reasonforattendance == "other" & Ifotherpleasespecify == "ANC" | Ifotherpleasespecify == "Anc but also have cough and fever" | Ifotherpleasespecify == "For check ( pregnancy)" | Ifotherpleasespecify == "postnatal care maternal and neonatal" | Ifotherpleasespecify == "Postnatal care/check" | Ifotherpleasespecify == "ANC 1st visit" | Ifotherpleasespecify == "ANC first visit" | Ifotherpleasespecify == "Ant natal visit" | Ifotherpleasespecify == "Antenatal" | Ifotherpleasespecify == "Antenatal  care" | Ifotherpleasespecify == "Antenatal  clinic" | Ifotherpleasespecify == "Antenatal  vi7" | Ifotherpleasespecify == "Antenatal  visit" | Ifotherpleasespecify == "Antenatal care" | Ifotherpleasespecify == "Antenatal care clinic" | Ifotherpleasespecify == "Antenatal care visit" | Ifotherpleasespecify == "Antenatal clinic" | Ifotherpleasespecify == "Postnatal" | Ifotherpleasespecify == "Postnatal  care" | Ifotherpleasespecify == "Postnatal  care visit" | Ifotherpleasespecify == "Postnatal  check up" | Ifotherpleasespecify == "Postnatal  checkup" | Ifotherpleasespecify == "Postnatal care" | Ifotherpleasespecify == "Postnatal care" | Ifotherpleasespecify == "Postnatal Check up" | Ifotherpleasespecify == "Postnatal Checkup" | Ifotherpleasespecify == "ANc" | Ifotherpleasespecify == "Anc" | Ifotherpleasespecify == "Postnatal check up" | Ifotherpleasespecify == "Anc first visit" | Ifotherpleasespecify == "Anc, have malaria"

replace Reasonforattendance = "family planning" if Reasonforattendance == "other" | Ifotherpleasespecify == "FP" | Ifotherpleasespecify == "Family" | Ifotherpleasespecify == "Family  Planning" | Ifotherpleasespecify == "Family Planning" | Ifotherpleasespecify == "Family planning" | Ifotherpleasespecify == "Family  planning" | Ifotherpleasespecify == "Accessing Family planning services" | Ifotherpleasespecify == "Immunisation, Family  Planning" | Ifotherpleasespecify == "Family planning and under 5- immunization" 

replace Reasonforattendance = "child immunisation/U5 clinic" if Reasonforattendance == "other" | Ifotherpleasespecify == "Scale for child" | Ifotherpleasespecify == "Scale plus vitamins" | Ifotherpleasespecify == "Scale, immunization" | Ifotherpleasespecify == "Scale, malaria" | Ifotherpleasespecify == "Scale, routine immunization" | Ifotherpleasespecify == "Scale, routine vaccination" | Ifotherpleasespecify == "Scale, vaccination" | Ifotherpleasespecify == "Scale" | | Ifotherpleasespecify == "Underfive" | Ifotherpleasespecify == "Underfive  clinic" | Ifotherpleasespecify == "Underfive clinic" | Ifotherpleasespecify == "Underfive clinic-Immunisation" | Ifotherpleasespecify == "Underfive clinic: Weight" | Ifotherpleasespecify == "Underfive Weight (Immunization clinic)" | Ifotherpleasespecify == "Scale, routine vaccination for measles and malaria" | Ifotherpleasespecify == "Underfive Clinic" | | Ifotherpleasespecify == "measles vaccination" | Ifotherpleasespecify == "For injection" | Ifotherpleasespecify == "Malaria vaccine" | Ifotherpleasespecify == "Immunization" | Ifotherpleasespecify == "For under five immunization" | Ifotherpleasespecify == "Routine immunization" | Ifotherpleasespecify == "Routineimmunization"| Ifotherpleasespecify == "Scale, malaria vaccine" | Ifotherpleasespecify == "For check up( scale)" | Ifotherpleasespecify == "For check up(scale)" 

encode Reasonforattendance, gen(reason_attend) 
rename Ifotherpleasespecify reason_attend_other

** Clinic 
rename Clinic clinic 
gen clinic_group_str = "Disease clinics" if clinic == "NCD clinics" | clinic == "Cancer clinic" | clinic == "Dermatology" | clinic == "Diabetes clinic" | clinic == "Epilepsy clinic" | clinic == "Hypertension clinic" | clinic == "Oncology Clinic" | clinic == "Dental Clinic" | clinic == "Eye Clinic" | clinic == "HIV clinic" | clinic == "TB clinic" | clinic=="STI Clinic" | clinic == "NCD clinics/inpatient"
replace clinic_group_str = "Other clinics/outpatients" if clinic == "Outpatients - adults" | clinic == "Outpatients - children" | clinic == "Outpatients - general" | clinic == "Physiotherapy Clinic" | clinic == "Radiology" | clinic == "Laboratory"
replace clinic_group_str = "Maternity / Gynaecology outpatient" if clinic == "Antenatal care clinic" | clinic == "Ectopic Pregnancy case management" | clinic == "Post abortion care" | clinic == "Postnatal care contact (maternal)" | clinic == "OBGYN clinic" | clinic == "Cervical cancer" | clinic == "Postnatal care contact (neonatal)"
replace clinic_group_str = "Maternity / Gynaecology inpatient" if clinic == "Antenatal care ward" | clinic == "Maternity (labour and delivery) ward" | clinic == "OBGYN ward" | clinic == "Postnatal ward"
replace clinic_group_str = "Other inpatient ward" if clinic == "Male ward" | clinic == "Female ward" |clinic == "Neonatal ward" | clinic == "Paediatric (children) ward" | clinic == "High Dependency / Intensive Care Unit" | clinic == "Intensive and emergency care and recovery room  (adult/paediatric)" |clinic == "Neonatal intensive care (NICU)"  | clinic == "Paediatric intensive care (PICU)"
replace clinic_group_str = "Emergency department" if clinic == "General emergency unit" | clinic == "Paediatric emergency unit"
replace clinic_group_str = "Surgery" if clinic == "Surgery  (all)" | clinic == "Surgery (operating theatre)" | clinic == "Surgical Ward" | clinic=="Surgical Clinic"

encode clinic_group_str, g(clinic_grouped)

// Referral / persistance in care seeking
encode Referredherefromanotherfacil, gen(referred)
encode Haveyousoughtcareforthisep, gen(prev_sought_care)

// Any inpatient days
rename Forhowmanydayshaveyoustaye days_in_facility
g inpat=0 if days_in_facility==. | days_in_facility==0
replace inpat=1 if days_in_facility>0 & days_in_facility!=.

// Able to access meds/treatments
g access_meds_str = "Yes" if Duringyourvisittodaywereyo=="Yes"
replace access_meds_str = "No" if Duringyourvisittodaywereyo=="No"
replace access_meds_str = "Non prescribed" if Duringyourvisittodaywereyo=="NA (I was not prescribed any medication)"
encode access_meds_str, gen(access_meds)
drop access_meds_str

// Travel time and cost
rename Howmanyminutesdoesittakeyo mins_to_facility 
replace mins_to_facility = . if mins_to_facility > 599 // 8 obs >600 mins, assuming data entry error
gen mins_to_fac_10 = mins_to_facility / 10

rename AnypaymentmadetofacilityMW fee_cost
g any_fee=0 if fee_cost==0 | fee_cost==.
replace any_fee=1 if fee_cost>0 & fee_cost!=.

// Indivduals assests 
rename ownershipofagriculturalland agri_land
rename Ownershipoffarmanimals farm_anim
rename Motorcyclescooter motor_cycle

foreach var of varlist Electricity - Cartruck {  
    encode `var', gen(`var'_asset)  
}

rename *asset, lower

**Asset quanitification 
pca electricity_asset-cartruck_asset 
predict wealth
xtile wealthq = wealth, nq(5)

// Appropriate care
encode Didyoufeelthatyoureceiveda, g(appropriate_care)

// Resetting binary variables
foreach var of varlist  *asset  male_pat referred appropriate_care prev_sought_care {  
    recode `var' 1=0   
}

foreach var of varlist  *asset  male_pat referred appropriate_care prev_sought_care {  
    recode `var' 2=1   
}

// Reason for attendance

* Catagorical variable for the three groups
gen reason_attend_cat_str = "Adult seeking care" if age_years > 17 & reason_attend != 1
replace reason_attend_cat_str = "Adult accompanying child" if age_years < 18
replace reason_attend_cat_str = "Adult accompanying adult" if age_years > 17 & reason_attend == 1
encode reason_attend_cat_str, gen(reason_attend_cat)

// Service-user reported quality of care
label define mylabel 1 "Very bad" 2 "Bad" 3 "Neither bad or good" 4 "Good" 5 "Very good", replace

g perceptions_hcw_cons = 5 if Healthworkerconsultationquali == "Very good"
replace perceptions_hcw_cons = 4 if Healthworkerconsultationquali == "Good"
replace perceptions_hcw_cons = 3 if Healthworkerconsultationquali == "Neither bad or good"
replace perceptions_hcw_cons = 2 if Healthworkerconsultationquali == "Bad"
replace perceptions_hcw_cons = 1 if Healthworkerconsultationquali == "Very Bad"
label values perceptions_hcw_cons mylabel

g perceptions_respect = 5 if Treatedwithrespectquality == "Very good"
replace perceptions_respect = 4 if Treatedwithrespectquality == "Good"
replace perceptions_respect = 3 if Treatedwithrespectquality == "Neither bad or good"
replace perceptions_respect = 2 if Treatedwithrespectquality == "Bad"
replace perceptions_respect = 1 if Treatedwithrespectquality == "Very Bad"
label values perceptions_respect mylabel

g perceptions_wait_time = 5 if Waitingtimequality == "Very good"
replace perceptions_wait_time = 4 if Waitingtimequality == "Good"
replace perceptions_wait_time = 3 if Waitingtimequality == "Neither bad or good"
replace perceptions_wait_time = 2 if Waitingtimequality == "Bad"
replace perceptions_wait_time = 1 if Waitingtimequality == "Very Bad"
label values perceptions_wait_time mylabel

g perceptions_treat_avail = 5 if Treatmentavailablequality == "Very good"
replace perceptions_treat_avail = 4 if Treatmentavailablequality == "Good"
replace perceptions_treat_avail = 3 if Treatmentavailablequality == "Neither bad or good"
replace perceptions_treat_avail = 2 if Treatmentavailablequality == "Bad"
replace perceptions_treat_avail = 1 if Treatmentavailablequality == "Very Bad"
label values perceptions_treat_avail mylabel

g perceptions_overall = 5 if Overallquality == "Very good"
replace perceptions_overall = 4 if Overallquality == "Good"
replace perceptions_overall = 3 if Overallquality == "Neither bad or good"
replace perceptions_overall = 2 if Overallquality == "Bad"
replace perceptions_overall = 1 if Overallquality == "Very Bad"
label values perceptions_overall mylabel

** If care was 'very good', good or neutral/bad - primary outcome
gen perception = ""
replace perception = "Very Good" if Overallquality == "Very good"
replace perception = "Good" if Overallquality == "Good"
replace perception = "Neutral/Bad" if Overallquality == "Neither bad or good" | Overallquality == "Bad" | Overallquality == "Very Bad"
encode perception, gen(perception_cat)
drop perception

gen perception_hcw = ""
replace perception_hcw = "Very Good" if Healthworkerconsultationquali == "Very good"
replace perception_hcw = "Good" if Healthworkerconsultationquali == "Good"
replace perception_hcw = "Neutral/Bad" if Healthworkerconsultationquali == "Neither bad or good" | Healthworkerconsultationquali == "Bad" | Healthworkerconsultationquali == "Very Bad"
encode perception_hcw, gen(perception_hcw_cat)
drop perception_hcw

gen perception_resp = ""
replace perception_resp = "Very Good" if Treatedwithrespectquality == "Very good"
replace perception_resp = "Good" if Treatedwithrespectquality == "Good"
replace perception_resp = "Neutral/Bad" if Treatedwithrespectquality == "Neither bad or good" | Treatedwithrespectquality == "Bad" | Treatedwithrespectquality == "Very Bad"
encode perception_resp, gen(perception_resp_cat)
drop perception_resp

gen perception_wait = ""
replace perception_wait = "Very Good" if Waitingtimequality == "Very good"
replace perception_wait = "Good" if Waitingtimequality == "Good"
replace perception_wait = "Neutral/Bad" if Waitingtimequality == "Neither bad or good" | Waitingtimequality == "Bad" | Waitingtimequality == "Very Bad"
encode perception_wait, gen(perception_wait_cat)
drop perception_wait

gen perception_treat = ""
replace perception_treat = "Very Good" if Treatmentavailablequality == "Very good"
replace perception_treat = "Good" if Treatmentavailablequality == "Good"
replace perception_treat = "Neutral/Bad" if Treatmentavailablequality == "Neither bad or good" | Treatmentavailablequality == "Bad" | Treatmentavailablequality == "Very Bad"
encode perception_treat, gen(perception_treat_cat)
drop perception_treat

*****************************
** Dropping unused variables
*****************************
drop Reasonforattendance FacilityType Sexofpatient Referredherefromanotherfacil Highesteducationlevelofrespo Howcanyouratetheseverityof Didyoufeelthatyoureceiveda  Duringyourvisittodaywereyo Electricity Radio Television Mobilephone Nonmobiletelephone Computer refrigerator Koloboyi Paraffinlamp Torch Bedwithmattress Sofaset agri_land farm_anim Bicycle Cartruck motor_cycle Haveyousoughtcareforthisep clinic_group_str Overallquality Healthworkerconsultationquali Treatedwithrespectquality Waitingtimequality Treatmentavailablequality Overallquality illness_sev_str reason_attend_cat_str pat_edu_str

**********************
** Labelling 
**********************
la var respondent_id "ID number of participant"
la var enum_code "ID code for enumerator collecting data"
la var male_pat "Male participant"
la var age_group "Age in ten year units"
la var pat_edu "Participant's education level"
la var reason_attend_cat "Reason for attendance as a catagorical"
la var reason_attend_other "'Other' reasons for attending health facility"
la var illness_severity "Self reported severity of illness"
la var access_meds "Able access prescribed medicine (if prescribed)"
la var appropriate_care "Received appropriate care"
la var referred "Referred from another health facility"
la var clinic_grouped "Clinic (smaller groups)"
la var inpat "Stayed at facility for more than one day"
la var any_fee "Paid fee"
la var prev_sought_care "Previously sought care for this condition"
la var mins_to_facility "Time to reach facility (minutes)"
la var mins_to_fac_10 "Time to reach facility (10-minutes)"
la var perceptions_hcw_cons "Perceptions of healthcare worker consultation"
la var perception_hcw_cat "Perceptions of healthcare worker consultation (very good, good, neutral/bad)"
la var perceptions_respect "Perceptions of being treated with respect"
la var perception_resp_cat "Perceptions of being treated with respect (very good, good, neutral/bad)"
la var perceptions_wait_time "Perceptions of waiting time"
la var perception_wait_cat "Perceptions of waiting time (very good, good, neutral/bad)"
la var perceptions_treat_avail "Perceptions of treatment availability"
la var perception_treat_cat "Perceptions of treatment availability (very good, good, neutral/bad)"
la var perceptions_overall "Overall perceptions of quality of care"
la var perception_cat "Overall perceptions of quality of care (very good, good, neutral/bad)"

foreach var of varlist  *asset  male_pat referred appropriate_care prev_sought_care {  
  label define `var'l 0 "No" 1 "Yes" 
   label values `var' `var'l      
}

sort respondent_id
*saving data in home diretory 
// cd "XXX"
save pat_exit, replace

******************************************************************
** Merging in variables from facility audit data
******************************************************************

******* importing the necessary variables from the Facility audit data ********
clear 
// Load data here
// import excel "XXX/Survey_Data.xlsx", sheet("facility_audit") cellrange(A1:D31) firstrow

rename facility_code FacilityCode

// Facility managment and location
gen fac_mgmt = 0 if facility_ownership == "Government"
replace fac_mgmt = 1 if facility_ownership == "CHAM" | facility_ownership == "Private for profit"
gen rural = (facility_location == "Rural")
label define rural_lbl 0 "Urban" 1 "Rural"
label values rural rural_lbl
sort FacilityCode

drop facility_ownership facility_location

la var fac_mgmt "Facility ownership is not government "
la var rural "Facility is in a rural location"

* merging using the cleaned patient exit data 
// merge 1:m FacilityCode  using  "XXX/pat_exit.dta"

drop _merge 

*save data in home diretory 
// cd "XXX"
save pat_exit, replace

******************************************************************
** Importing time with HCW variables from tool 2 other sheet
******************************************************************
clear
// import excel "XXX/Supplementary File 5 - TLM_Patient_Exit_Survey_Data.xlsx", sheet("Time_Spent_With_Health_Workers") firstrow

rename RespondentID respondent_id
drop if respondent_id == .
rename Howmanyminutesdidyouspendw mins_hcw

gen mins_hcw_10 = mins_hcw / 10

la var mins_hcw "Total perceived time spent with HCWs (minutes)"
la var mins_hcw_10 "Total perceived time spent with HCWs (10-minute units)"

collapse (sum) mins_hcw mins_hcw_10, by(respondent_id)
sort respondent_id

// merge 1:m respondent_id using  "XXX/pat_exit.dta"
"
* saving data in home diretory 
// cd "XXX"
save pat_exit, replace
